# Supplementary material for: Microbial community structure in an uranium-rich acid mine drainage site: implication for the biogeochemical release of uranium
Source: Front Microbiol. 2024 Jun 26;15:1412599. doi: 10.3389/fmicb.2024.1412599 (PMC11238263; doi:10.3389/fmicb.2024.1412599)
Supplement: Supplementary file 1 [file Table_1.XLSX]

## Sheet: Supplementary Table S1
Parameters	Group EP		Group HP		Group MP		GroupLP
	Summer	Winter	Summer	Winter	Summer	Winter	Summer	winter
T (°)	30.8±1.4	13.0±0.4	29.1±0.9	12.5±0.1	30.6±0.6	13.1±0.2	28.5±0.1	12.6±0.3
pH	2.86±0.03	2.61±0.33	6.15±0.73	6.37±1.30	7.12±0.23	7.09±0.36	7.58±0.28	7.73±0.06
Eh (mV)	462±17	479±44	229±32	269±46	249±21	216±47	235±30	197±43
EC (μs/cm)	4,710±1,245	5,075±1,138	2,007±182	2,096±190	1,436±119	1,697±173	321±42	370±62
Na (mg/L)	0.459±0.236	1.45±0.18	48.8±2.2	58.8±0.4	53.4±0.7	62.0±1.6	2.06±0.37	2.55±0.81
Mg (mg/L)	128±23	146±15	24.0±2.5	40.0±4.3	23.5±4.7	52.5±21.9	2.12±0.16	3.36±1.75
K (mg/L)	0.579±0.218	1.32±0.58	6.91±0.42	8.08±0.03	4.92±2.21	6.37±2.23	1.18±0.11	3.78±2.86
Ca (mg/L)	34.7±18.6	69.6±4.6	28.8±0.2	56.0±5.9	20.1±3.1	38.8±7.8	1.73±0.25	6.20±5.23
Fe (mg/L)	297±146	331±174	11..8±9.5	13.9±12.2	0.300±0.079	0.839±0.028	0.152±0.051	0.330±0.222
U (μg/L)	4,540±5,869	5,145±5,975	227±251	503±574	34.7±13.8	80.3±55.4	1.27±0.02	2.48±0.64
SO42- (mg/L)	4,417±2,001	4,660±2,124	1,177±141	1,301±52	841±146	1,538±285	10.18±1.24	23.65±0.35
HCO3- (mg/L)	bdl	bdl	48±1	41±21	44±8	44±7	53±3	50±4
Cl- (mg/L)	53.01±45.50	67.76±0.67	97.71±36.20	110.1±23.08	44.98±16.42	66.28±7.69	50.74±0.94	77.78±7.62
NO3- (mg/L)	0.465±0.634	0.791±0.665	1.838±0.624	1.917±0.736	1.251±0.914	1.691±0.097	3.834±0.392	4.485±0.315
TP (mg/L)	4.40±3.03	6.55±0.69	0.312±0.156	0.438±0.184	0.010±0.003	0.059±0.011	0.030±0.002	0.059±0.038

## Sheet: Supplementary Table S2
Environmental factors	r	P
T	-0.02771	0.726
pH	0.49219	0.001
Na	0.28333	0.008
Mg	0.40153	0.002
K	0.19911	0.016
Ca	0.24572	0.003
Fe	0.52031	0.001
U	0.55662	0.001
SO42-	0.37843	0.001
NO3-	0.18799	0.014
TP	0.51118	0.001

## Sheet: Supplementary Table S3
Genera	Group EP				Group HP				Group MP						Group LP
	Summer		Winter		Summer		Winter		Summer			Winter			Summer		Winter
	S1	S6	W1	W6	S5	S7	W5	W7	S2	S3	S4	W2	W3	W4	S8	S0	W8	W0
Ferrovum	62	44.2	0.03	72.1	0.01	18.1	0.1	64.3	0	0.1	0.02	0.07	0.02	0	0	0	0	0
Leptospirillum	13.6	21.2	66.9	6.8	0.02	5.6	1	3.5	0	0	0	0	0	0	0	0	0	0
Acidiphilium	1.5	4.6	0.02	1.8	0	3.7	0.07	3.9	0	0	0	0	0	0	0	0	0	0
Metallibacterium	3.8	8.4	0.04	1	0	3	0.06	1.3	0	0	0	0	0	0	0	0	0	0
